# Supplementary material for: Sodium Alginate Prevents Non-Alcoholic Fatty Liver Disease by Modulating the Gut–Liver Axis in High-Fat Diet-Fed Rats
Source: Nutrients. 2022 Nov 16;14(22):4846. doi: 10.3390/nu14224846 (PMC9697635; doi:10.3390/nu14224846)
Supplement: Supplementary file 1 [file nutrients-14-04846-s001.zip]

Archive with 1 entries (1 files):
- nutrients-1972476-supplementary.pdf
